# Supplementary material for: Experimental evaluation does not reveal a direct effect of microRNA from the callipyge locus on DLK1 expression
Source: BMC Genomics. 2014 Oct 30;15(1):944. doi: 10.1186/1471-2164-15-944 (PMC4226911; doi:10.1186/1471-2164-15-944)
Supplement: Supplementary file 2 — Additional file 2: Table S1: Mimic miRNA sequence information [10, 33]. Table S2: Effect of each mimic miRNA on DLK1 expression and its correlation with predicted affinity scores [15, 16]. Table S3: Oligonucleotides used in this study. (XLSX 86 KB) [file 12864_2014_6639_MOESM2_ESM.xlsx]

## Sheet: Suppl Table 1
Cheng et al.
Additional file 2: Supplemental Table 1: mimic miRNA sequence information.
Information of the 121 miRNAs and three controls tested in this work. miRNAs derived from 5p and 3p arms of a predicted hairpin precursor are suffixed with -5p and -3p, respectively, regardress of their relative expression levels. Name of isomiR with 5' heterogeneity is suffixed with -iso1 and -iso2. Sequence that is different from the miRBase-registered miRNA is colored in red. When a mimic miRN…
mimic miRNA name	mimic miR sequence	position, mixed base	comparing to miRBase	comment
oar-miR-1185-5p	AGAGGAUACCCUUUGUAUGUUC		same
oar-miR-1185-3p	AUAUACAGAGGGAGACUCUUAU		same
oar-miR-1193-5p-iso1	GGGAUGGUAGACCGGUGACGUGC		same
oar-miR-1193-5p-iso2	AUGGUAGACCGGUGACGUGCA		add	5' heterogeneity was observed. Added isomiR.
oar-miR-1193-3p	UAGGUCACCCGUUUGACUAUCW	22 (W=AU)	minor change	Untemplated A/U addition at 3' end. Synthesized with a mixed base.
oar-miR-1197-5p	CGGUUGACCAUGGUGUGUACG		different	miRBase seq would be moR. miR was predicted based on the mouse ortholog.
oar-miR-1197-3p	UAGGACACAUGGUCUACUUCU		same
oar-miR-127-5p-iso1	CUGAAGCUCAGAGGGCUCUGAU		add	Evidence of HTS.
oar-miR-127-5p-iso2	GAAGCUCAGAGGGCUCUGAUUC		add	Evidence of HTS.
oar-miR-127-3p	UCGGAUCCGUCUGAGCUUGGCU		different	Selected a major isoform in HTS.
oar-miR-134-5p	UGUGACUGGUUGACCAGAGGG		same
oar-miR-134-3p	UCUGGGCUGCCUCGUCACCAACU		same	Untemplated U addition at 3' end.
oar-miR-136-5p	ACUCCAUUUGUUUUGAUGAUGGA		same
oar-miR-136-3p	CAUCAUCGUCUCAAAUGAGUCU		add	Evidence of HTS.
oar-miR-154a-5p	UAGGUUAUCCGUGUAGCCUUCG		same
oar-miR-154a-3p	AAUCAUACACGGUUCACCUAUU		same
oar-miR-154b-5p	AGAGGUCUUCCAUGGUGCAUUCG		same
oar-miR-154b-3p	AAUCAUACAUGGUUGACCUUUUU		same
oar-miR-299-5p	UGGUUUACCGUCCCACAUACAU		same
oar-miR-299-3p	UAUGUGGGACGGUAAACCGCUU		same
oar-miR-323a-5p	AGGUGGUCCGUGGCGCGUUCG		same
oar-miR-323a-3p-iso1	CACAUUACACGGUCGACCUCU		same
oar-miR-323a-3p-iso2	GCACAUUACACGGUCGACCUCU		add	5' heterogeneity was observed. Added isomiR.
oar-miR-323b-5p	AGGUUGUCCGUGGUGAGUUUGCA		add	miR-453 is replaced with this as is in human
oar-miR-323b-3p	CCCAAUACACGGUCGAUCUCU		same
oar-miR-323c-3p	CACAAUACACGGUCGGCCUCU		same
oar-miR-329a-5p	GAGGUUUUCUAGGUCUCCGUUUC		minor change	One base longer at 3' end.
oar-miR-329a-3p	AACACACCUGGUUAACCUUUUU		same
oar-miR-329b-5p	AGAGGUUUUCUGGGUUUCUGUUUC		minor isoform	Close to miR-329a-5p. Selected a minor isoform similar to mouse/ bovine orthologs.
oar-miR-329b-3p	AACACACCUGGUUAACCUCUHU	21 (H=UAC)	minor change	untemplated nucleotide at position 21. Synthesized with a mixed base.
oar-miR-369-5p	AGAUCGACCGUGUUAUAUUCG		same
oar-miR-369-3p	AAUAAUACAUGGUUGAUCUUU		same
oar-miR-370-5p	CAGGUCACGUCUCUGCAGUUAC		same
oar-miR-370-3p	GCCUGCUGGGGUGGAACCUGGUWW	23,24 (W=AU)	minor change	Untemplated A/U addition at 3' end. Synthesized with a mixed base.
oar-miR-376a-5p-iso1	UAGAUUCUCCUUCUAUGAGUAC		same
oar-miR-376a-5p-iso2	GUAGAUUCUCCUUCUAUGAGUAC		add	5' heterogeneity was observed. Added isomiR.
oar-miR-376a-3p	AAUCAUAGAGGAAAAUCCACGU		minor isoform	Close to 376b-3p. Selected a minor isoform with a different seed seq from its family miRNAs
oar-miR-376b-5p, -376e-5p	GGUGGAUAUUCCUUCUAUGUUU		same	miR-376e-5p has the same sequence.
oar-miR-376b-3p	AUCAURGAGGAAAAUCCAUGU	6 (R=AG)	minor change	Signature of RNA editing. Synthesized with a mixed base.
oar-miR-376c-5p	GUGGAUAUUCCGUCUAUGUUUA		minor change	One base longer at 3' end.
oar-miR-376c-3p	AACAURGAGGAAAUUCCACGU	6 (R=AG)	minor change	Signature of RNA editing. Synthesized with a mixed base.
oar-miR-376d-3p	AUCAURGAGGAAAAUCCACAU	6 (R=AG)	minor change	Signature of RNA editing. Synthesized with a mixed base.
oar-miR-376b-5p, -376e-5p	GGUGGAUAUUCCUUCUAUGUUU		exclude	the same sequence as miR-376b-5p (this miRNA is not counted)
oar-miR-376e-3p	AACAURGAGGAAAAUCCACAUU	6 (R=AG)	add	Signature of RNA editing. Synthesized with a mixed base.
oar-miR-377-5p	AGAGGUUGCCUUUGGUGAAUUC		same
oar-miR-377-3p	AUCACACAAAGGCAACUUUUGU		same
oar-miR-379-5p	UGGUAGACUAUGGAACGUAGGC		same
oar-miR-379-3p	UAUGUAACAUGGUCCACUAAC		different	miRBase seq should be miR-411a-3p.
oar-miR-380-5p	AUGGUUGACCACAGAACAUGCG		same
oar-miR-380-3p	UAUGUAAUGUGGUCCACGUCU		same
oar-miR-381-5p	AGCGAGGUUGCCCUUUGUAUAUU		minor change	Three bases longer at 3' end.
oar-miR-381-3p-iso1	UAURCAAGGGCAAGCUCUCUGU	4 (R=AG)	add	5' heterogeneity was observed. Added isomiR.
oar-miR-381-3p-iso2	AUAURCAAGGGCAAGCUCUCUGU	5 (R=AG)	minor change	RNA editing. Synthesized with a mixed base. Two bases longer at 3' end.
oar-miR-382-5p	GAAGUUGUUCGUGGUGGAUUCG		same
oar-miR-382-3p	AAUCAUUCACGGACAACACUU		same
oar-miR-3955-5p	UUUGAUGGCUGAUCCUCUCACU		same
oar-miR-3955-3p	UGGGAUUUUAGUCCAUCAUAG		same
oar-miR-3956-5p-iso1	GUACGUGGAUGCUGAAGGUCAGA		same
oar-miR-3956-5p-iso2	UACGUGGAUGCUGAAGGUCAGA		add	5' heterogeneity was observed. Added isomiR.
oar-miR-3956-3p	UCUGACCUUCCUGCAUCCCGUUY	23 (Y=CU)	minor change	Untemplated U addition at 3' end. Synthesized with a mixed base.
oar-miR-3957-5p	CUCGGAGAGUGGAGCUGUGGGUGU		same
oar-miR-3957-3p	ACGCACAGCACCUCACUGAGCU		same
oar-miR-3958-5p	AGGUUGUCCGUGAUGUAUUUGC		same
oar-miR-3958-3p	AGAUAUUGCACGGUUGAUCUCU		same
oar-miR-3959-5p	GGUUGAUCAGAGAACAUACAUU		same
oar-miR-3959-3p	UGUAUGUCAACUGAUCCACAGU		same
oar-miR-409-5p	AGGUUACCCGAGCAACUUUGCAU		same
oar-miR-409-3p-iso1	GAAUGUUGCUCGGUGAACCCCU		add	5' heterogeneity was observed. Added isomiR.
oar-miR-409-3p-iso2	CGAAUGUUGCUCGGUGAACCCCU		same
oar-miR-410-5p	AGGUUGUCUGUGAUGAGUUCG		different	miRBase seq would be moR. miR was predicted based on the mouse ortholog.
oar-miR-410-3p	AAUAUAACACAGAUGGCCUGU		same
oar-miR-411a-5p-iso1	AUAGURGACCGUAUAGCGUACG	6 (R=AG)	minor change	RNA editing. Synthesized with a mixed base.
oar-miR-411a-5p-iso2	UAGURGACCGUAUAGCGUACG	5 (R=AG)	add	5' heterogeneity was observed. Added isomiR. RNA editing. Synthesized with a mixed base.
oar-miR-411a-3p	UAUGUAACACGGUCCACUAAC		same
oar-miR-411b-5p	UGGUCGACCAUAAAACGUACGU		same
oar-miR-411b-3p	UAUGUCACAUGGUCCACUAAY	21 (Y=CU)	different	miRBase sequence should be replaced with C at position 6. Untemplated U at 3' end.
oar-miR-412-5p	UGGUCGACCAGUUGGAAAGUAAU		different	miRBase 5p and 3p should be reversed.
oar-miR-412-3p	CUUCACCUGGUCCACUAGCUA		different	miRBase 5p and 3p should be reversed. G at position 11 should be U. Added one base at 3' end.
oar-miR-431-5p	UGUCUUGCAGGCCGUCAUGCA		minor change	Two bases shorter at 3' end.
oar-miR-431-3p-iso1	UGCAGGUCGUCUUGCAGGGCGU		add	5' heterogeneity was observed. Added isomiR.
oar-miR-431-3p-iso2	CAGGUCGUCUUGCAGGGCGUCU		add	5' heterogeneity was observed. Added isomiR.
oar-miR-432-5p	UCUUGGAGUAGGUCAUUGGGUGK	23 (K=GU)	minor change	Untemplated U addition at 3' end. Synthesized with a mixed base.
oar-miR-432-3p-iso1	ACUGGAUGGCUCCUCCAUGUCU		minor change	One base longer at the 3' end.
oar-miR-432-3p-iso2	CUGGAUGGCUCCUCCAUGUCU		add	Added isomiR orthologous to human miRNA.
oar-miR-433-5p	UACGGUGAGCCUGUCAUUGUUC		same
oar-miR-433-3p	AUCAUGAUGGGCUCCUCGGUGU		same
oar-miR-485-5p	AGAGGCUGGCCGUGAUGAAUUCG		same
oar-miR-485-3p	GUCAUACACGGCUCUCCUCUCU		same
oar-miR-487a-5p	GUGGCUAUCCCUGCUGUGUUCG		same
oar-miR-487a-3p-iso1	AUCAUACAGGGACAUCCAGUUU		same
oar-miR-487a-3p-iso2	AAUCAUACAGGGACAUCCAGUU		add	5' heterogeneity was observed. Added isomiR orthologous to human miR.
oar-miR-487b-5p	AGUGGUUAUCCCUGUCCUGUUCG		minor change	One base longer at the 3' end.
oar-miR-487b-3p	AAUCGUACAGGGUCAUCCACUU		same
oar-miR-493-5p	UUGUACAUGGUAGGCUUUCAUU		same
oar-miR-493-3p	UGAAGGUCUACUGUGUGCCAGG		same
oar-miR-494-5p	AGGUUAUCCGUGUUGUCUUCUCU		different	miRBase sequence A at position 17 should be C.
oar-miR-494-3p	UGAAACAUACACGGGAAACCUCU		same
oar-miR-495-5p-iso1	AGAAGUCGCCCAUGUUCUUUUCG		same
oar-miR-495-5p-iso2	GAAGUCGCCCAUGUUCUUUUCG		add	5' heterogeneity was observed. Added isomiR orthologous to mouse miR.
oar-miR-495-3p	AAACAAACAUGGUGCACUUCUU		same
oar-miR-496-5p-iso1	GGUUGUCCAUGGUGUGUUCAUU		add	miRBase sequence would be moR. Added isomiR.
oar-miR-496-5p-iso2	GAGUCGGGUACUCGAAUGGA		same	This could be moR.
oar-miR-496-3p	UGAGUAUUACAUGGCCAAUCUC		minor change	One base longer at the 3' end.
oar-miR-539-5p-iso1	AGAAAUUAUCCUUGGUGUGUUC		same
oar-miR-539-5p-iso2	GGAGAAAUUAUCCUUGGUGUGU		add	5' heterogeneity was observed. Added isomiR orthologous to human/mouse/bovine miRNAs.
oar-miR-539-3p	AAUCAUACAAGGACAAUUUCUUU		same
oar-miR-541-5p	AAAGGAUUCUGCUGUCGGUCCCACU		same
oar-miR-541-3p	UGGUGGGCACAGAAUCCGGCCUUU		same	Untemplated U at the second base from 3' end.
oar-miR-543-5p	AGAAGUUGCCCGUGUCUUUUUCG		different	miRBase seq would be moR. Selected a major form in HTS.
oar-miR-543-3p	AAACAUUCGCGGUGCACUUCUUU		same
oar-miR-544-5p	UCUUGUUAAAAGGCAGAUUCU		same
oar-miR-544-3p	AUUCUGCAUUUUUAGCAAGUUC		minor change	One base longer at the 3' end.
oar-miR-655-5p	AGAGGUUAUCCGUGUUAUGUUC		same
oar-miR-655-3p	AUAAUACAUGGUUAACCUCUCU		same
oar-miR-656-5p	AGGUUGCCUGUGAGGUGUUCA		add	Added miRNA orthologous to human/mouse miRNAs.
oar-miR-656-3p	AAUAUUAUACAGUCAACCUCU		add	Added miRNA orthologous to human/mouse miRNAs.
oar-miR-665-5p	AGGGGUCUUGGCCUCUGCCCAK	22 (K=GU)	minor change	Untemplated U addition at 3' end. Synthesized with a mixed base.
oar-miR-665-3p	ACCAGUAGGCCGAGGCCCCUCA		same
oar-miR-668-5p	GUAAGUGCGUCUCGGGUGAGCAUG		minor change	Three bases longer at the 3' end.
oar-miR-668-3p	AUGUCACUCGGCCCACUACCC		same
oar-miR-758-5p	UGGUUGACCAGAGAGCACACR	21 (R=AG)	minor change	Untemplated A addition at 3' end. Synthesized with a mixed base.
oar-miR-758-3p	UUUGUGACCUGGUCCACUAAC		minor change	One base longer at the 3' end.
negative controls
Scr-oar-miR-127-3p (NC1)	UAUCCGUGGCUUUGCGCAGUCG			negative control
Scr-oar-miR-377-3p (NC2)	AUCUCGAAAUGUAUGACCAUCA			negative control
DLK1 siRNA	AGGUCACACACUGGUCACACAGGUU			positive control

## Sheet: Suppl Table 2
Cheng et al.
Additional file 2: Suplemental Table 2: Effect of each mimic miRNA on DLK1 translation and its correlation with predicted affinity scores.
Fold changes of DLK1 protein amounts either to the global mean (after removing siRNA data) or to the mean of two negative controls (NC1 and NC2) after co-transfecting one of the 121 mimic miRNAs and three controls and their significant levels are shown. DLK1 amount was corrected with either exogenously expressed GFP (DLK1/GFP) or endogenous Tubulin (DLK1/TUB). Results significantly showing inhibi…
	compared to global mean				to mean of NC1 and NC2					Miranda score DLK1 CDS				Miranda score DLK1 3' UTR				Grimson match score
	fold change		p-value		fold change		p-value			(threshold score 120)				(threshold score 100)
microRNA name	DLK1/GFP	DLK1/TUB	DLK1/GFP	DLK1/TUB	DLK1/GFP	DLK1/TUB	DLK1/GFP	DLK1/TUB	multiple miR test	Tot-Score	Tot-Energy	Max-Score	Max-Energy	Tot-Score	Tot-Energy	Max-Score	Max-Energy	5' UTR	CDS	3' UTR	full lentgh
siRNA	-3.05954	-2.27769	2e-16	2e-16	-2.75853	-1.70363	2e-16	2e-16		364	-72.66	215	-51.2	362	-54.46	154	-25.93	0	11	5	16
oar-miR-329a-3p	-1.3096	-1.35028	3.22e-05	0.004458	-1.25117	-1.12546	0.000381	0.175378	inh7	364	-40.83	123	-18.11	428	-37.25	120	-12.82	0	2	1	3
oar-miR-370-5p	-1.19406	-1.3235	0.000968	0.001997	-1.14529	-1.1068	0.010144	0.179806	inh7	547	-67.29	149	-19.95	129	-16.23	129	-16.23	0	9	1	10
oar-miR-412-3p	-1.17666	-1.53031	0.004322	4.18e-05	-1.12927	-1.24782	0.029148	0.009537	inh7	120	-13.51	120	-13.51	348	-32.27	124	-11.93	0	1	1	2
oar-miR-329b-5p	-1.16281	-1.00752	0.004459	0.924706	-1.1165	1.14047	0.03437	0.050951		122	-16.74	122	-16.74	232	-23.36	128	-17.88	0	0	0	0
oar-miR-154b-3p	-1.1491	-1.17782	0.005207	0.042847	-1.10386	-1.00304	0.044023	0.964458		129	-18.06	129	-18.06	222	-19.48	118	-14.15	0	0	0	0
oar-miR-494-5p	-1.14538	-1.4612	0.003982	8.48e-06	-1.10043	-1.20148	0.040428	0.009914	inh7	121	-14.71	121	-14.71	109	-5.59	109	-5.59	0	0	0	0
oar-miR-487a-3p-iso1	-1.12913	1.04011	0.009459	0.570652	-1.08542	1.18805	0.077128	0.003844		395	-45.47	146	-21.9	337	-27.09	116	-13.12	0	0	0	0
oar-miR-539-5p-iso1	-1.12648	-1.37895	0.02254	0.000513	-1.08297	-1.1453	0.120173	0.077875	inh7	126	-20.13	126	-20.13	340	-16.45	122	-6.97	0	0	0	0
oar-miR-496-5p-iso2	-1.11761	1.48008	0.0325	1.44e-09	-1.07477	1.62802	0.158152	2e-16		259	-36.06	133	-22.14	0	0	0	0	1	0	0	1
oar-miR-323a-3p-iso1	-1.10427	-1.12011	0.096236	0.239406	-1.06243	1.0407	0.29713	0.620607		0	0	0	0	215	-16.03	115	-14.16	0	0	0	0
oar-miR-329b-3p	-1.10158	-1.30477	0.046969	0.001741	-1.05994	-1.09366	0.22585	0.208836	inh7	368	-40.9167	127	-18.11	428	-37.3	120	-12.82	0	2	1	3
oar-miR-431-3p-iso1	-1.09758	1.05745	0.09085	0.496157	-1.05624	1.20539	0.309877	0.007351		899	-144.86	149	-26.05	324	-54.53	119	-19.7	0	10	0	10
NC1	-1.09694	-1.57395	1.95e-05	2e-16	-1.05564	-1.26896	0.027181	1.51e-09		378	-62.17	130	-24.1	0	0	0	0	0	1	0	1
oar-miR-323b-5p	-1.09322	-1.58458	0.066204	7.94e-07	-1.05219	-1.28366	0.28805	0.00121		369	-49.34	126	-19.82	0	0	0	0	0	2	0	2
oar-miR-487a-5p	-1.09243	-1.0802	0.054783	0.293846	-1.05147	1.07369	0.271403	0.256534		123	-13.64	123	-13.64	120	-14.39	120	-14.39	0	0	0	0
oar-miR-495-5p-iso1	-1.08835	-1.11077	0.065365	0.158591	-1.04768	1.04821	0.306423	0.457826		396	-48.29	147	-23.09	113	-4.36	113	-4.36	0	1	0	1
oar-miR-377-5p	-1.08482	-1.24035	0.136993	0.021779	-1.04441	-1.04804	0.417359	0.549068		378	-53.03	137	-22.26	219	-30.42	111	-15.85	0	1	0	1
oar-miR-409-5p	-1.07844	1.0066	0.166543	0.937707	-1.03849	1.15454	0.479561	0.043568		121	-18.4	121	-18.4	111	-13.88	111	-13.88	0	0	0	0
oar-miR-154b-5p	-1.07185	-1.16702	0.173034	0.070138	-1.03239	1.00482	0.524362	0.946551		280	-45.26	145	-23.07	0	0	0	0	0	2	0	2
oar-miR-544-3p	-1.06969	1.24961	0.185413	0.003137	-1.03038	1.47845	0.549549	4.41e-11		0	0	0	0	320	-29.8	113	-11.04	0	0	0	0
oar-miR-543-5p	-1.06557	1.03376	0.184854	0.650505	-1.02655	1.1817	0.579471	0.007741		542	-72.28	162	-25.2	105	-12.96	105	-12.96	0	3	0	3
oar-miR-1197-3p	-1.06544	-1.6509	0.211878	6.48e-07	-1.02644	-1.32684	0.601198	0.000634		515	-70.27	137	-19.36	317	-33.78	108	-14.49	0	2	0	2
oar-miR-127-3p	-1.06435	-1.22182	0.219114	0.02163	-1.02542	-1.03478	0.614841	0.640202	inh7	0	0	0	0	214	-28.68	110	-14.61	0	0	0	0
oar-miR-1197-5p	-1.06334	1.07331	0.199311	0.325242	-1.02448	1.22125	0.608683	0.001194		120	-9.33	120	-9.33	216	-27.78	109	-15.66	0	1	0	1
oar-miR-544-5p	-1.06004	1.08103	0.31833	0.373981	-1.02142	1.22897	0.709773	0.00544		127	-12.76	127	-12.76	205	-7.69	104	-6.19	0	1	0	1
oar-miR-655-5p	-1.05998	1.20658	0.222712	0.005607	-1.02137	1.35452	0.654049	2.3e-07		129	-19.58	129	-19.58	106	-8.58	106	-8.58	0	0	0	0
oar-miR-543-3p	-1.05935	1.03943	0.254774	0.617684	-1.02078	1.18737	0.679434	0.009273		120	-15.7	120	-15.7	0	0	0	0	0	0	0	0
oar-miR-496-3p	-1.05717	1.08982	0.219527	0.204136	-1.01876	1.23776	0.679027	0.000261		0	0	0	0	228	-18.66	124	-10.11	0	0	0	0
oar-miR-134-5p	-1.05267	-1.09567	0.309157	0.300996	-1.01458	1.16393	0.770624	0.022779		0	0	0	0	0	0	0	0	0	0	0	0
oar-miR-1185-3p	-1.05072	-1.05328	0.298184	0.497218	-1.01277	1.09735	0.787056	0.153151		245	-39.19	123	-21.65	319	-45.08	109	-16.41	0	0	0	0
oar-miR-485-5p	-1.04807	1.02869	0.351177	0.716468	-1.0103	1.17663	0.836016	0.014164		507	-67.38	139	-19.18	429	-57.48	117	-16.06	0	2	0	2
oar-miR-136-5p	-1.04767	-1.45581	0.355012	0.000213	-1.00993	-1.01128	0.841789	0.876715		382	-35.42	133	-15.89	110	-7.04	110	-7.04	0	3	0	3
oar-miR-379-5p	-1.04635	-1.39801	0.314509	5.87e-05	-1.00871	-1.15842	0.846177	0.035366		484	-59.69	124	-16.58	102	-12.48	102	-12.48	0	1	0	1
oar-miR-493-3p	-1.03869	-1.04717	0.44892	0.568512	-1.00159	1.10289	0.974354	0.152649		374	-44.85	133	-17.46	100	-13.47	100	-13.47	0	3	0	3
oar-miR-369-3p	-1.03573	1.16526	0.457156	0.026652	1.00117	1.31319	0.980082	4.73e-06	neu7	0	0	0	0	0	0	0	0	0	0	0	0
oar-miR-3956-5p-iso2	-1.03354	1.06409	0.461234	0.36484	1.00322	1.21203	0.942356	0.001123		250	-41.84	125	-21.68	204	-39.22	104	-22.74	0	1	0	1
oar-miR-496-5p-iso1	-1.03167	-1.2051	0.508254	0.022446	1.00497	-1.02276	0.91521	0.743877		371	-44.53	127	-17.8	0	0	0	0	0	0	0	0
oar-miR-379-3p	-1.03076	-1.18002	0.52014	0.040714	1.00582	-1.00464	0.900689	0.945927		0	0	0	0	104	-5.95	104	-5.95	0	0	0	0
oar-miR-433-3p	-1.02971	-1.0471	0.512339	0.524793	1.00681	1.10296	0.878317	0.113009		267	-32.36	140	-20.09	104	-8.43	104	-8.43	0	3	0	3
oar-miR-1185-5p	-1.02929	-1.22366	0.562923	0.02076	1.00721	-1.0361	0.88369	0.628037		0	0	0	0	241	-19.24	121	-11.77	0	0	1	1
oar-miR-323a-3p-iso2	-1.02596	-1.0191	0.606963	0.812438	1.01036	1.12919	0.833445	0.072588	neu7	0	0	0	0	200	-19.97	100	-17.58	0	0	0	0
oar-miR-154a-5p	-1.02499	-1.1548	0.620189	0.089825	1.01129	1.01389	0.818803	0.846822		126	-26.15	126	-26.15	205	-20.18	103	-11.6	0	0	0	0
oar-miR-299-5p	-1.02433	-1.03881	0.629143	0.636268	1.01191	1.11058	0.809002	0.124292		0	0	0	0	114	-13.94	114	-13.94	0	0	0	0
oar-miR-495-3p	-1.02366	1.03312	0.582181	0.623492	1.01255	1.18106	0.768352	0.003668	neu7	0	0	0	0	309	-19.49	109	-9.2	0	0	0	0
oar-miR-3959-5p	-1.02103	1.14626	0.675396	0.064207	1.01507	1.2942	0.759765	4.58e-05		124	-10.31	124	-10.31	335	-36.06	118	-14.55	0	0	0	0
oar-miR-487b-3p	-1.02024	-1.0254	0.636695	0.713446	1.01582	1.12316	0.710424	0.047882		146	-17.45	146	-17.45	224	-24.46	124	-17.13	1	1	0	2
oar-miR-487a-3p-iso2	-1.01684	1.04467	0.693419	0.507851	1.01911	1.19261	0.653964	0.002001	neu7	130	-21.68	130	-21.68	431	-46.16	115	-14.66	0	0	0	0
oar-miR-487b-5p	-1.01429	-1.03307	0.749063	0.650794	1.02158	1.11593	0.627676	0.074405		261	-27.16	141	-18.15	318	-24.31	109	-9.34	0	1	0	1
oar-miR-1193-5p	-1.01391	-1.26242	0.780267	0.008557	1.02194	-1.06375	0.65608	0.404658		280	-46.81	156	-26.66	0	0	0	0	0	3	0	3
oar-miR-134-3p	-1.01323	1.10274	0.778317	0.168042	1.0226	1.25068	0.628209	0.000244		126	-20.83	126	-20.83	104	-17.1	104	-17.1	3	0	0	3
oar-miR-431-3p-iso2	-1.00616	-1.01904	0.900982	0.812979	1.02954	1.12925	0.548773	0.072467		367	-54.63	124	-21.01	0	0	0	0	0	0	0	0
oar-miR-409-3p-iso2	-1.00464	1.09683	0.925116	0.251393	1.03104	1.37231	0.528713	2.64e-07	neu7	0	0	0	0	0	0	0	0	0	0	0	0
oar-miR-411a-3p	-1.00404	1.23655	0.934756	0.002778	1.03164	1.38449	0.520823	1.08e-07		0	0	0	0	104	-5.95	104	-5.95	0	0	0	0
oar-miR-376c-5p	-1.00351	-1.25904	0.936627	0.005802	1.03216	1.01418	0.469771	0.827127		123	-16.6	123	-16.6	0	0	0	0	0	0	0	0
oar-miR-136-3p	-1.00347	1.18315	0.940554	0.020501	1.03221	1.44496	0.490253	9.72e-11		394	-47.45	143	-18.39	331	-26.76	126	-10.76	1	4	1	5
oar-miR-3957-5p	-1.00258	-1.04708	0.95823	0.569221	1.03309	1.10297	0.501897	0.152321		245	-36.75	124	-19.26	696	-125.45	131	-28.66	0	0	0	0
oar-miR-3957-3p	-1.00103	-1.13294	0.982303	0.115421	1.03464	1.0306	0.458107	0.653278		495	-52.56	129	-18.33	469	-55.54	140	-18.04	0	2	4	6
oar-miR-3955-3p	1.00026	1.19828	0.995335	0.005092	1.03592	1.34622	0.419493	1.17e-07		0	0	0	0	422	-29.12	110	-8.87	0	0	0	0
oar-miR-376b-3p	1.00208	1.75084	0.96631	2e-16	1.03774	1.89878	0.443718	2e-16		67	-8.315	67	-8.315	272	-26.605	114	-12.745	0	0	0	0
oar-miR-665-3p	1.00302	1.11212	0.951057	0.155911	1.03869	1.26006	0.432435	0.000311		134	-19.84	134	-19.84	0	0	0	0	0	0	0	0
oar-miR-380-3p	1.00304	1.142	0.947819	0.056794	1.0387	1.28994	0.407084	2.24e-05		0	0	0	0	331	-33.78	130	-17.25	0	0	0	0
oar-miR-376a-3p	1.00513	-1.27501	0.912018	0.00383	1.04079	-1.07268	0.382231	0.320037		0	0	0	0	324	-26.29	114	-11.97	0	0	0	0
oar-miR-668-5p	1.00706	1.05071	0.879009	0.496154	1.04273	1.19865	0.360059	0.003606		0	0	0	0	0	0	0	0	0	0	0	0
oar-miR-3955-5p	1.00732	1.63299	0.874629	2e-16	1.04299	1.78093	0.357169	2e-16		154	-25.74	154	-25.74	0	0	0	0	0	0	0	0
oar-miR-376a-5p-iso2	1.00773	-1.00315	0.86763	0.966367	1.0434	1.1448	0.352577	0.033711		155	-21.25	155	-21.25	548	-43.07	128	-14.58	0	1	0	1
oar-miR-382-3p	1.00784	-1.08516	0.858635	0.267217	1.04351	1.06946	0.328216	0.284824	neu7	0	0	0	0	222	-6.3	122	-3.58	0	0	0	0
oar-miR-541-3p	1.00893	-1.0274	0.855916	0.735712	1.0446	1.12127	0.36548	0.091894		394	-73.41	137	-25.55	333	-52.32	120	-21.74	0	0	1	1
oar-miR-3956-5p-iso1	1.00958	-1.09072	0.836375	0.264365	1.04525	1.06476	0.332443	0.34185		138	-22.65	138	-22.65	221	-36.24	113	-22.61	0	1	0	1
oar-miR-668-3p	1.01058	1.1949	0.829774	0.02103	1.04624	1.45177	0.348082	4.71e-10		0	0	0	0	107	-13.19	107	-13.19	0	0	0	0
oar-miR-495-5p-iso2	1.01059	-1.06644	0.829525	0.430373	1.04626	1.08564	0.347919	0.233796		142	-23.42	142	-23.42	0	0	0	0	0	0	0	0
oar-miR-539-3p	1.01273	1.15311	0.783881	0.039994	1.04839	1.30105	0.299975	1.08e-05		0	0	0	0	231	-13.64	120	-8.98	0	0	0	0
oar-miR-329a-5p	1.01281	1.14756	0.794518	0.061873	1.04848	1.2955	0.325278	4.24e-05		130	-14.01	130	-14.01	414	-41.82	106	-19.59	0	0	0	0
oar-miR-410-5p	1.01385	-1.06578	0.79224	0.464712	1.04951	1.08622	0.345003	0.259856		485	-55.44	123	-17.03	0	0	0	0	0	2	0	2
NC2	1.01489	1.0372	0.461854	0.252576	1.05056	1.2033	0.031673	4.09e-09		0	0	0	0	104	-7.23	104	-7.23	0	0	0	0
oar-miR-376d-3p	1.0157	1.00097	0.735094	0.98957	1.05137	1.14891	0.271266	0.028981	neu7	67	-8.315	67	-8.315	276	-28.015	114	-13.755	0	0	0	0
oar-miR-411a-5p-iso1	1.02029	-1.12675	0.699522	0.18275	1.05595	1.03545	0.285907	0.643098		0	0	0	0	227	-37.22	119	-20.55	0	0	0	0
oar-miR-656-3p	1.02224	1.2561	0.651222	0.001204	1.0579	1.40404	0.240064	2.4e-08		0	0	0	0	373	-5.25	135	-3.96	0	0	2	2
oar-miR-299-3p	1.0226	-1.37347	0.62617	0.000269	1.05827	-1.14152	0.212067	0.068966		0	0	0	0	213	-33.02	108	-17.26	0	0	0	0
oar-miR-382-5p	1.02653	1.11077	0.567524	0.137222	1.06219	1.25871	0.182897	0.000153		268	-39.43	140	-20.12	0	0	0	0	0	1	0	1
oar-miR-411b-5p	1.02786	-1.12278	0.653854	0.273214	1.06353	1.03859	0.301079	0.666846		120	-10.76	120	-10.76	102	-19.57	102	-19.57	0	1	0	1
oar-miR-432-3p-iso1	1.03054	-1.00313	0.53469	0.968528	1.06621	1.14482	0.179213	0.044197		131	-12.94	131	-12.94	0	0	0	0	0	0	0	0
oar-miR-665-5p	1.03237	-1.13534	0.568427	0.190943	1.06803	1.02873	0.227397	0.7268		382	-69.22	131	-25.22	229	-43.2	120	-23.09	0	1	0	1
oar-miR-376e-3p	1.03372	-1.15883	0.443893	0.052714	1.06938	1.01087	0.119081	0.866985		0	0	0	0	458.5	-49.08	125	-18.84	0	0	0	0
oar-miR-381-5p	1.03434	-1.11104	0.459287	0.179916	1.07	1.048	0.133873	0.481113		373	-59.56	127	-24.18	102	-8.59	102	-8.59	1	2	0	3
oar-miR-412-5p	1.0354	-1.09486	0.471751	0.272804	1.07107	1.0613	0.149393	0.394037		120	-15.29	120	-15.29	0	0	0	0	0	1	0	1
oar-miR-323c-3p	1.03626	1.313	0.461121	7.65e-05	1.07192	1.46094	0.144566	2.11e-10		0	0	0	0	0	0	0	0	0	0	0	0
oar-miR-485-3p	1.03651	1.14416	0.407103	0.041602	1.07218	1.2921	0.10496	7.51e-06		526	-63.14	140	-21.05	232	-21.47	124	-17.66	0	0	0	0
oar-miR-380-5p	1.03681	1.07623	0.40327	0.281166	1.07247	1.22416	0.103529	0.000575		242	-21.17	122	-10.75	0	0	0	0	1	1	0	2
oar-miR-376c-3p	1.04289	1.1413	0.38334	0.07377	1.07855	1.28924	0.111081	6.12e-05		0	0	0	0	455	-51.95	130	-21.79	0	0	0	0
oar-miR-433-5p	1.04314	1.02517	0.304443	0.709111	1.07881	1.17311	0.064649	0.005465		240	-37.31	120	-19.24	302	-44.54	101	-17.7	0	1	0	1
oar-miR-154a-3p	1.04352	1.16425	0.443159	0.099869	1.07919	1.46258	0.160079	2.32e-08		136	-18.86	136	-18.86	224	-19.53	113	-15.58	0	0	0	0
oar-miR-655-3p	1.04481	1.19885	0.362357	0.011892	1.08048	1.34679	0.102605	1.6e-06		0	0	0	0	110	-5.27	110	-5.27	0	0	0	0
oar-miR-541-5p	1.04573	1.33392	0.324419	7.79e-06	1.08139	1.48186	0.081409	2.62e-12		128	-17.36	128	-17.36	243	-31.36	143	-17.02	0	0	1	1
oar-miR-431-5p	1.04658	1.16527	0.375606	0.050347	1.08224	1.31321	0.11687	4.52e-05	act7	126	-14.92	126	-14.92	0	0	0	0	0	1	0	1
oar-miR-539-5p-iso2	1.04693	1.09278	0.408235	0.308725	1.0826	1.24072	0.142838	0.00348		0	0	0	0	530	-43.5	120	-11.54	0	0	1	1
oar-miR-3958-3p	1.04728	1.00529	0.368408	0.950054	1.08295	1.15323	0.113763	0.045376		125	-15.9	125	-15.9	107	-4.11	107	-4.11	0	0	0	0
oar-miR-493-5p	1.05278	1.05646	0.230735	0.424689	1.08845	1.2044	0.047001	0.001683		0	0	0	0	101	-16.83	101	-16.83	0	0	0	0
oar-miR-758-3p	1.05569	1.02518	0.257669	0.749884	1.09135	1.17312	0.063932	0.016194		0	0	0	0	0	0	0	0	0	0	0	0
oar-miR-411a-5p-iso2	1.06202	1.06246	0.207452	0.429201	1.09769	1.2104	0.047605	0.003496		0	0	0	0	180.5	-29.185	129	-20.75	0	0	0	0
oar-miR-409-3p-iso1	1.06211	1.14653	0.237402	0.082696	1.09778	1.29447	0.06234	0.000125		130	-16.18	130	-16.18	203	-24.11	103	-14.9	0	1	0	1
oar-miR-381-3p-iso1	1.06548	1.01518	0.15823	0.838594	1.10115	1.16312	0.030404	0.016779		63	-7.745	63	-7.745	387.5	-39.92	123.5	-14.505	0	0.5	0.5	1
oar-miR-1193-3p	1.06599	1.29339	0.244997	0.001303	1.10165	1.44133	0.071418	9.65e-08		563	-68.26	153	-19.16	244	-26.31	128	-13.77	0	9	1	10
oar-miR-323a-5p	1.06615	1.15679	0.154032	0.035455	1.10182	1.30473	0.029328	8.44e-06		515	-82.16	149	-23.7	334	-60.95	118	-21	0	3	0	3
oar-miR-656-5p	1.06923	1.13268	0.135787	0.075072	1.10489	1.28062	0.024786	4.06e-05		390	-58.75	144	-21.82	116	-14.38	116	-14.38	2	1	0	3
oar-miR-381-3p-iso2	1.0747	1.11957	0.155375	0.156738	1.11036	1.2675	0.035437	0.000488		0	0	0	0	333	-33.6	122	-14.55	0	0	0.5	0.5
oar-miR-323b-3p	1.07672	1.09859	0.118927	0.212079	1.11239	1.24653	0.022704	0.000627		0	0	0	0	100	-8.23	100	-8.23	0	0	0	0
oar-miR-410-3p	1.08597	1.00704	0.215772	0.943718	1.12164	1.14906	0.075247	0.13514		0	0	0	0	100	-9.2	100	-9.2	0	0	0	0
oar-miR-494-3p	1.0903	1.01681	0.031678	0.803167	1.12596	1.16475	0.003181	0.008178		0	0	0	0	0	0	0	0	0	0	0	0
oar-miR-1193-5p-iso2	1.09468	1.69173	0.041391	2e-16	1.13034	1.9788	0.005309	2e-16	act7	122	-12.52	122	-12.52	0	0	0	0	0	1	0	1
oar-miR-377-3p	1.10043	-1.5568	0.030506	1.69e-06	1.1361	-1.26537	0.003611	0.002125		569	-50.17	148	-14.49	478	-45.53	131	-12.97	0	12	2	14
oar-miR-411b-3p	1.10424	1.01449	0.047457	0.863681	1.1399	1.16243	0.007706	0.03391		127	-17.74	127	-17.74	220	-22.38	116	-15.97	0	0	0	0
oar-miR-127-5p-iso2	1.11152	-1.11696	0.023469	0.185095	1.14718	1.04323	0.002871	0.547747		0	0	0	0	104	-12.56	104	-12.56	0	0	0	0
oar-miR-758-5p	1.11846	1.02806	0.016104	0.722435	1.15412	1.176	0.001801	0.014511		124	-11.49	124	-11.49	121	-17.77	121	-17.77	0	1	0	1
oar-miR-432-5p	1.12194	-1.09611	0.003731	0.193754	1.1576	1.06025	0.000227	0.332788		133	-17.35	133	-17.35	0	0	0	0	0	0	0	0
oar-miR-127-5p-iso1	1.1279	1.31687	0.024294	0.000516	1.16356	1.46481	0.003761	1.99e-08	act7	379	-53.76	132	-18.83	0	0	0	0	0	2	0	2
oar-miR-3959-3p	1.13596	1.16474	0.009751	0.051087	1.17162	1.31268	0.00109	4.66e-05	act7	0	0	0	0	109	-8.5	109	-8.5	0	0	0	0
oar-miR-370-3p	1.13694	1.05725	0.015887	0.529892	1.17261	1.20519	0.002235	0.012706		389	-74.3975	134	-32.22	100	-22.77	100	-22.77	2	0	0	2
oar-miR-369-5p	1.15059	-1.08917	0.002228	0.300099	1.18626	1.06607	0.000164	0.358266		0	0	0	0	0	0	0	0	0	0	0	0
oar-miR-3956-3p	1.15156	1.29163	0.003968	0.000561	1.18723	1.43956	0.000368	1.17e-08	act7	0	0	0	0	0	0	0	0	0	0	0	0
oar-miR-3958-5p	1.15343	1.37121	0.013607	0.000204	1.1891	1.51915	0.002124	8.96e-09	act7	488	-56.62	128	-18.19	0	0	0	0	0	2	0	2
oar-miR-432-3p-iso2	1.18898	1.60295	1.85e-05	2e-16	1.22465	1.75089	5.14e-07	2e-16	act7	120	-11.98	120	-11.98	0	0	0	0	0	1	0	1
oar-miR-376b-5p, 376e-5p	1.18919	-1.22763	0.00087	0.041992	1.22486	-1.03894	6.99e-05	0.648525		0	0	0	0	0	0	0	0	0	0	0	0
oar-miR-376a-5p-iso1	1.24798	-1.69307	5e-07	2.4e-07	1.28364	-1.35395	1.1e-08	0.000289		166	-18.76	166	-18.76	327	-26.55	127	-12.09	0	3	0	3
correlation coefficient										-0.130744	0.145305	-0.178888	0.193257	-0.0413985	0.0812006	-0.156595	0.181454	0.0654246	-0.0542797	-0.0613247	-0.0495726
p-value for correlation coefficient										0.0351926	0.0477092	0.0427419	0.0222963	0.0399691	0.194372	0.011477	0.158461	0.475868	0.554309	0.504007	0.589217

## Sheet: Suppl Table 3
Cheng et al.
Additional file 2: Supplemental Table 3: Oligonucleotides used in this study
Oligonucleotide	Sequence
For p3.1M-DLK1-HA expression vector constrution
p3.1-5S	5'CATCTAGACGCGGTACGAAAAGGGC3'
p3.1-5A	5'CATTCAGCTCCATGGGCACT3'
p3.1-CS	5'CGTCTAGAGCCGCCGCGATCGCATGACCGCGACCGCAG3'
p3.1-CA	5'GCTCTCGAGTCAAGCGTAGTCTGGGACGTCGTATGGGTAGATCTCCTCCTCGCCG3'
p3.1-3S	5’CTTGCTCGAGGCAGCGTCCCCACCGGC3’
p3.1-3A	5’GCGAATTCATCGTTATTATTATTTTTTTAT 3’
For GTL2 expression vector constrution
ovGTL2-FL-S1	5'GGAGAGCTGGGATGGAGC3'
ovGTL2-FL-S1	5'TGTTTTTGTTAAGACAAGAAACA3'
For modifying pcDNA3.1 vector using site-directed mutagenesis
pc3.1-XbaI-intro-U	5'GAGCTCTCTGGCTATCTAGAGAACCCAC3'
pc3.1-XbaI-intro-D	5'GTGGGTTCTCTAGATAGCCAGAGAGCTC3'
pc3.1-EcoRI-intro-U	5'GTGCCACTCCCACTGTCCGAATTCAATAAAATGAGGAAATTGC3'
pc3.1-EcoRI-intro-D	5'GCAATTTCCTCATTTTATTGAATTCGGACAGTGGGAGTGGCAC3'
For RACE amplification of ovine DLK1
5’ RACE
GeneRacer™ RNA Oligo	5’CGACUGGAGCACGAGGACACUGACAUGGACUGAAGGAGUAGAAA3′
GeneRacer™ 5′ Primer	5′CGACTGGAGCACGAGGACACTGA3′
5’GSP-A	5'GGGTTCCACGCAGACGCCGTTCAC3'
GeneRacer™ 5′ Nested Primer	5′GGACACTGACATGGACTGAAGGAGTA3′
5’NGSP-A	5'CACACTGTCATCGTCGCAGAATCCA3'
3’ RACE
GeneRacer™ Oligo dT Primer	5'GCTGTCAACGATACGCTACGTAACGGCATGACAGTG(T)243′
GeneRacer™ 3′ Primer	5′GCTGTCAACGATACGCTACGTAACG3′
3’GSP-S	5'CATCCCCAACCCGTGCGAGAACCA3'
GeneRacer™ 3′ Nested Primer	5′CGCTACGTAACGGCATGACAGTG3′
3’NGSP-S	5'CAACAAGTGCGAGGCCTGGGTG3'
For sequencing confirmation of plasmid
Seq-S	5’GACGGCTGGGACGGACACCTCTG3’
Seq-A	5’GGGACACAGGAGCACTCGTAC3’
